# Supplementary material for: Local Disordered Region Sampling (LDRS) for ensemble modeling of proteins with experimentally undetermined or low confidence prediction segments
Source: Bioinformatics. 2023 Dec 7;39(12):btad739. doi: 10.1093/bioinformatics/btad739 (PMC10733734; doi:10.1093/bioinformatics/btad739)
Supplement: btad739_Supplementary_Data [file btad739_supplementary_data.zip]

Archive with 13 entries (13 files):
- LDRS_Bioinformatics_SI_04Mar2024.docx
- LDRS_SI_18Dec2023[AU].pdf
- SupplementalFigure1.jpg
- SupplementalFigure2_v2.jpg
- SupplementalFigure3_1_v2.jpg
- SupplementalFigure3_2_v2.jpg
- SupplementalFigure3_3.jpg
- SupplementalFigure4.jpg
- SupplementalFigure5_v2.jpg
- SupplementalFigure6_1_v2.jpg
- SupplementalFigure6_2_v2.jpg
- SupplementalFigure7_1_v2_2.jpg
- SupplementalFigure7_2.jpg
